# Supplementary material for: E2F transcription factor 1/small nucleolar RNA host gene 18/microRNA-338-5p/forkhead box D1: an important regulatory axis in glioma progression
Source: Bioengineered. 2021 Dec 27;13(1):418–30. doi: 10.1080/21655979.2021.2005990 (PMC8805867; doi:10.1080/21655979.2021.2005990)
Supplement: Supplemental Material [file KBIE_A_2005990_SM9980.zip]

Archive with 5 entries (4 files):
- supplementary/
- supplementary/Original Western blot image.docx
- supplementary/Supplementary Figure 1 (3).tif
- supplementary/Supplementary Figure 2 (1).tif
- supplementary/Supplementary Figure legends.docx
